# Supplementary material for: Homocystamide Conjugates of Human Serum Albumin as a Platform to Prepare Bimodal Multidrug Delivery Systems for Boron Neutron Capture Therapy
Source: Molecules. 2021 Oct 29;26(21):6537. doi: 10.3390/molecules26216537 (PMC8586956; doi:10.3390/molecules26216537)
Supplement: Supplementary file 1 [file molecules-26-06537-s001.zip]

Archive with 1 entries (1 files):
- molecules-1423439-supplementary.pdf
